# Supplementary material for: Magnitude, Temporal Trends, and Inequalities in the DALYs and YLDs of Nutritional Deficiency among Older Adults in the Western Pacific Region: Findings from the Global Burden of Disease Study 1990–2019
Source: Nutrients. 2021 Dec 10;13(12):4421. doi: 10.3390/nu13124421 (PMC8706447; doi:10.3390/nu13124421)
Supplement: Supplementary file 1 [file nutrients-13-04421-s001.zip]

Archive with 2 entries (2 files):
- Supplementary Figure S1 (7Dec2021).pdf
- Supplementary Table S1 - Age-specific number and crude rates (9June2021).xlsx
