# Supplementary material for: Magnitude, Temporal Trends, and Inequalities in the DALYs and YLDs of Nutritional Deficiency among Older Adults in the Western Pacific Region: Findings from the Global Burden of Disease Study 1990–2019
Source: Nutrients. 2021 Dec 10;13(12):4421. doi: 10.3390/nu13124421 (PMC8706447; doi:10.3390/nu13124421)
Supplement: Supplementary file 1 [file nutrients-13-04421-s001.zip › Supplementary Table S1 - Age-specific number and crude rates (9June2021).xlsx]

## Sheet: DALYs
Supplementary Table S1. Age-specific numbers and crude rates in DALYs and YLDs among older adults, stratified by sex, in the Western Pacific region
									DALYs
	Number									Crude rates (per 100,000 population)
Age group	1990	95% uncertainty interval		2019	95% uncertainty interval		Percentage change	95% uncertainty interval		1990	95% uncertainty interval		2019	95% uncertainty interval		Percentage change	95% uncertainty interval
Both sex								lower bound	upper bound		lower bound	upper bound		lower bound	upper bound
65-69	183177	126746	254493	192749	128215	277111	0.0522549	-0.179545	0.375294	491.004	339.742	682.167	212.106	141.091	304.94	-0.568017	-0.663178	-0.4354
70-74	151305	110545	204785	152485	106032	205179	0.00780238	-0.193822	0.271936	582.597	425.651	788.522	235.808	163.971	317.297	-0.595246	-0.676222	-0.489164
75-79	117964	90512.1	153543	119269	90025.2	156274	0.0110623	-0.164203	0.245465	708.496	543.621	922.191	278.916	210.529	365.455	-0.606327	-0.674569	-0.515059
80-84	83462.3	67121.5	104746	111743	91025.4	138512	0.338849	0.132576	0.604488	955.542	768.46	1199.21	397.853	324.088	493.158	-0.583637	-0.647785	-0.501026
85-89	45348.2	37508.3	54466.1	80447.8	66249	97092	0.774004	0.519361	1.05185	1381.01	1142.26	1658.68	574.392	473.013	693.231	-0.584077	-0.643779	-0.518936
90-94	12663.1	10600.8	15013.3	35868.4	29479.8	42303.7	1.83252	1.40361	2.34836	1604.5	1343.19	1902.29	745.582	612.784	879.349	-0.535317	-0.605681	-0.450692
95 plus	3340.16	2757.33	3912.28	12839	10067.1	15128.9	2.84382	2.26959	3.5552	2169.76	1791.15	2541.41	965.805	757.293	1138.07	-0.554879	-0.621376	-0.472501
Male
Age group
65-69	80446	57250.2	110763	95938.7	64987.6	134540	0.192586	-0.0912036	0.622941	449.824	320.122	619.347	216.773	146.839	303.992	-0.518093	-0.632768	-0.344192
70-74	63315.4	46295.9	87748.1	76514.5	54940.6	105511	0.208466	-0.0769574	0.555898	538.358	393.645	746.105	245.864	176.54	339.037	-0.543309	-0.651173	-0.412011
75-79	48075.5	36950.9	61886.7	59390	44829.6	77710.3	0.235348	-0.0248121	0.556302	683.999	525.722	880.497	300.319	226.691	392.96	-0.560936	-0.653402	-0.446864
80-84	30776.9	24424.5	38405.5	52762.9	43018.7	65729.4	0.71437	0.386806	1.13068	922.38	732	1151.01	439.92	358.676	548.029	-0.52306	-0.614189	-0.407244
85-89	15675.3	12873.4	18538.6	35604.8	29905.5	42276.4	1.2714	0.915301	1.73562	1483.88	1218.64	1754.93	722.287	606.669	857.63	-0.513243	-0.589554	-0.413761
90-94	3413.6	2742.48	4116.36	9995.84	8507.47	11666.8	1.92824	1.41716	2.6956	1823.32	1464.85	2198.69	850.093	723.515	992.195	-0.533767	-0.615141	-0.411587
95 plus	735.702	563.03	916.74	2145.98	1746.69	2547.97	1.91691	1.35074	3.02764	2442.33	1869.13	3043.32	843.858	686.847	1001.93	-0.654487	-0.721551	-0.52292
Female
Age group
65-69	102731	67068.6	148257	96810	59433	152960	-0.0576346	-0.357195	0.444503	528.922	345.311	763.32	207.674	127.494	328.125	-0.607364	-0.732176	-0.398148
70-74	87989.1	60697.4	122418	75970.6	49257.4	112267	-0.136592	-0.39481	0.272952	619.21	427.149	861.497	226.48	146.844	334.686	-0.634244	-0.74363	-0.460754
75-79	69888	51533.3	94195.9	59878.5	42978.4	84351.6	-0.143223	-0.374827	0.188957	726.392	535.62	979.04	260.502	186.978	366.972	-0.641376	-0.738319	-0.502335
80-84	52685.4	40762.6	67128.9	58980.5	45723	77566.2	0.119484	-0.119035	0.466131	976.04	755.161	1243.62	366.501	284.12	481.991	-0.624502	-0.704506	-0.50823
85-89	29672.9	24079.7	36611.5	44843	35441.1	57144	0.511246	0.220874	0.875667	1332.22	1081.1	1643.74	494.069	390.481	629.597	-0.629138	-0.700396	-0.539709
90-94	9249.48	7578.93	11264.4	25872.5	20737.9	31381	1.79719	1.28628	2.44163	1536.44	1258.95	1871.15	711.774	570.515	863.316	-0.536739	-0.621354	-0.430009
95 plus	2604.46	2097.77	3099.73	10693	8334.27	12862.9	3.10565	2.39442	3.91869	2103.45	1694.23	2503.45	994.653	775.246	1196.5	-0.527132	-0.609048	-0.433491
									YLDs
	Numbers									Crude rates (per 100,000 population)
Age group	1990	95%UI		2019	95%UI		Percentage change	95%UI		1990	95%UI		2019	95%UI		Percentage change	95%UI
Both sex
65-69	155652	99556.3	225380	171527	106925	255077	0.101989	-0.173641	0.494986	417.224	266.86	604.13	188.753	117.663	280.693	-0.547599	-0.660754	-0.386262
70-74	116902	75924.1	169888	124443	78609.5	178258	0.0645047	-0.192802	0.409633	450.13	292.345	654.153	192.443	121.565	275.665	-0.572473	-0.675813	-0.433862
75-79	77207.2	51337.8	112115	82724.4	54055.1	120365	0.0714597	-0.191219	0.446262	463.711	308.338	673.372	193.455	126.411	281.48	-0.58281	-0.685089	-0.436875
80-84	44909.6	29192.9	65724.4	57806.8	37532.9	85266.8	0.287181	-0.0270531	0.727274	514.16	334.223	752.464	205.816	133.632	303.585	-0.599705	-0.697427	-0.462842
85-89	19625.1	12823.2	27822	32964.9	20467.7	49403	0.679733	0.244599	1.18156	597.651	390.512	847.274	235.367	146.138	352.735	-0.606179	-0.708198	-0.488523
90-94	3977.86	2616.05	5813.33	9565.56	5747.19	15149.3	1.4047	0.727975	2.3451	504.022	331.471	736.588	198.836	119.465	314.904	-0.605502	-0.71652	-0.451226
95 plus	849.55	550.347	1221.61	2664.77	1545.68	4422.72	2.13668	1.08355	3.65306	551.866	357.504	793.553	200.456	116.273	332.697	-0.636767	-0.758722	-0.461167
Male
65-69	64466.2	41426.7	95320.2	82100.8	51520.4	121074	0.273548	-0.0789946	0.853021	360.471	231.643	532.995	185.507	116.41	273.566	-0.485377	-0.627835	-0.25122
70-74	45775.2	29208.3	69662.9	59016	38029.8	88444.1	0.289256	-0.0926583	0.805847	389.218	248.352	592.33	189.636	122.201	284.197	-0.512777	-0.657107	-0.317553
75-79	28417.9	17885.8	42379.9	38421.4	24775.2	56003.8	0.352015	-0.035437	0.874596	404.318	254.471	602.964	194.287	125.281	283.196	-0.519471	-0.657178	-0.333737
80-84	14762.1	9545.95	22101.3	24587.8	15533.8	37747.1	0.665606	0.184109	1.35345	442.417	286.091	662.374	205.004	129.515	314.722	-0.536627	-0.670579	-0.345268
85-89	6161.15	4003.31	8828.86	12786.9	7826.12	19200.2	1.07541	0.468444	1.81298	583.236	378.967	835.771	259.398	158.763	389.5	-0.555243	-0.685315	-0.397182
90-94	862.584	539.27	1297.77	2482.84	1505.35	3886.38	1.87838	1.07707	3.0721	460.735	288.043	693.185	211.152	128.022	330.516	-0.541706	-0.66929	-0.351642
95 plus	150.327	95.8137	234.652	515.954	299.986	848.572	2.4322	1.29906	4.10104	499.047	318.076	778.982	202.887	117.963	333.682	-0.59345	-0.727672	-0.395774
Female
65-69	91185.9	55674.2	135867	89426.1	52538.1	145167	-0.0192989	-0.3554	0.542545	469.481	286.645	699.527	191.834	112.703	311.408	-0.591391	-0.731428	-0.357299
70-74	71126.8	44103.9	104302	65426.7	38735.7	101994	-0.0801391	-0.397394	0.443077	500.544	310.375	734.012	195.047	115.477	304.06	-0.61033	-0.744725	-0.388686
75-79	48789.3	31459	72344.2	44303	26844.6	68786.3	-0.0919531	-0.411115	0.37003	507.1	326.974	751.921	192.74	116.788	299.255	-0.619916	-0.753509	-0.426542
80-84	30147.6	18957.8	44312.3	33219	19797.9	51295.5	0.101881	-0.253239	0.675897	558.508	351.208	820.922	206.421	123.023	318.747	-0.630407	-0.749521	-0.43787
85-89	13463.9	8656.5	19642.7	20178	12096.4	31868.7	0.49867	-0.0109534	1.20085	604.488	388.649	881.896	222.316	133.275	351.12	-0.632225	-0.757287	-0.459908
90-94	3115.28	1982.96	4702.81	7082.72	3957.45	11805.3	1.27354	0.468999	2.46891	517.483	329.392	781.19	194.851	108.873	324.774	-0.623464	-0.756709	-0.425491
95 plus	699.223	448.106	1032.7	2148.81	1168.18	3689.89	2.07314	0.856413	3.84839	564.716	361.905	834.045	199.881	108.663	343.231	-0.646051	-0.786188	-0.441587
